# Supplementary material for: Host–Guest Interaction Study of Olmesartan Medoxomil with β-Cyclodextrin Derivatives
Source: Molecules. 2024 May 8;29(10):2209. doi: 10.3390/molecules29102209 (PMC11123892; doi:10.3390/molecules29102209)
Supplement: Supplementary file 1 [file molecules-29-02209-s001.zip]

Archive with 1 entries (1 files):
- molecules-2980428-supplementary.pdf
